# Supplementary material for: Tumor Location and a Tumor Volume over 2.8 cc Predict the Prognosis for Japanese Localized Prostate Cancer
Source: Cancers (Basel). 2022 Nov 25;14(23):5823. doi: 10.3390/cancers14235823 (PMC9740872; doi:10.3390/cancers14235823)
Supplement: Supplementary file 1 [file cancers-14-05823-s001.zip]

Archive with 1 entries (1 files):
- cancers-2046482-supplementary.pdf
